# Supplementary material for: Diversification of plant SUPPRESSOR OF MAX2 1 (SMAX1)-like genes and genome-wide identification and characterization of cotton SMXL gene family
Source: BMC Plant Biol. 2023 Sep 11;23:419. doi: 10.1186/s12870-023-04421-6 (PMC10494346; doi:10.1186/s12870-023-04421-6)
Supplement: Supplementary file 1 — Additional file 1: Supplementary table S1. Identification of SMXL gene family members from 21 plants. Supplementary table S2. Information of SMXL gene family in cotton (Gossypium sp.). Supplementary table S3. Amino acid sequences of motif 1-15 of GhSMXL proteins. Supplementary table S4. Information of the homologus·SMXL proteins in cotton (Gossypium sp.). Supplementary table S5. Syntenic SMXL gene pairs between allotetraploid and diploid cottons. Supplementary table S6. Analysis of network of SMXL6, 7-1, and 7-2 proteins in G.hirsutum and G.arboreum. Supplementary table S7. Information of the cotton database versions and websites used in this study. Supplementary table S8. Primer sequence information used in this study. [file 12870_2023_4421_MOESM1_ESM.xlsx]

## Sheet: Table S1
Supplementary table S1: Identification of SMXL gene family members from 21 plants.
Brassica rapa (Brapa_1.0)	Citrus clementina (Citrus_clementina_v1.0)	Cucumis sativus (ASM407v2)	Glycine max (Glycine_max_v2.1)	Manihot esculenta (Manihot_esculenta_v6)	Medicago truncatula (MedtrA17_4.0)	Setaria_italica (Setaria_italica_v2.0)	Solanum lycopersicum (SL3.0)	Solanum tuberosum (SolTub_3.0)	Theobroma cacao (Theobroma_cacao_20110822)	Oryza sativa (IRGSP-1.0)	Physcomitrella patens (Phypa_V3)	Vitis vinifera (12X)	Zea mays (B73_RefGen_v4)	Gossypium hirsutum (Ghirsutum_527_v2.1)	Gossypium barbadense (Hai7124_V1.1)	Gossypium raimondii (BGI-CGP_v1.0)	Gossypium arboreum (Garboreum_Shixiya1_WHUv3.0rc)	Gossypium herbaceum (0076_WHUv3.0rc)	Ostreococcus lucimarinus (ASM9206v1)	Chlamydomonas reinhardtii (Chlamydomonas_reinhardtii_v5.5)
Bra000169.1-P	ESR38318	KGN45792	KRG88727	OAY31866	AES61941	KQK93250	Solyc01g007260.3.1	PGSC0003DMT400010461	EOY17765	Os02t0788600-01	Pp3c2_14220V3.1	VIT_11s0065g00210.t01	Zm00001d004094_P001	Gohir.A05G006400	GB_A05G0073	Cotton_D_gene_10000859	Gar04G02370	Ghe05G00790	NULL	NULL
Bra002703.1-P	ESR43323	KGN45793	KRG90158	OAY32061	AES65345	KQK93638	Solyc05g055200.3.1	PGSC0003DMT400019667	EOY19283	Os08t0250900-01	Pp3c9_16100V3.1	VIT_13s0073g00150.t01	Zm00001d003754_P001	Gohir.A05G088000	GB_A05G0893	Cotton_D_gene_10002296	Gar05G00610	Ghe05G09520
Bra002758.1-P	ESR48988	KGN46053	KRG90173	OAY40769	AES71168	KQK96654	Solyc06g051460.3.1	PGSC0003DMT400042224	EOY08440	Os04t0298700-01	Pp3c15_16120V3.1	VIT_13s0067g00990.t01	Zm00001d024187_P001	Gohir.A05G304400	GB_A05G3145	Cotton_D_gene_10006829	Gar05G09040	Ghe05G33800
Bra004983.1-P	ESR59011	KGN59189	KRG92150	OAY42979	AES92239	KQK97220	Solyc07g006540.3.1	PGSC0003DMT400042225	EOY31629	Os11t0104300-01	Pp3c1_23530V3.1	VIT_08s0007g02380.t01	Zm00001d016735_P001	Gohir.A05G394900	GB_A05G4239	Cotton_D_gene_10009269	Gar05G34300	Ghe07G08190
Bra006929.1-P	ESR66472	KGN61131	KRG97723	OAY45722	AES92410	KQK99615	Solyc07g018070.3.1	PGSC0003DMT400043631	EOY33704	Os11t0156800-01		VIT_06s0004g06700.t01	Zm00001d044702_P001	Gohir.A09G135200	GB_A08G2797	Cotton_D_gene_10016040	Gar07G08240	Ghe08G30410
Bra010312.1-P	ESR66701	KGN61183	KRG98284	OAY46261	AES98645	KQL00022	Solyc09g055230.3.1	PGSC0003DMT400043632	EOY32062	Os02t0464900-00		VIT_11s0052g00160.t01	Zm00001d025136_P001	Gohir.A10G237100	GB_A09G1634	Cotton_D_gene_10020540	Gar08G30220	Ghe09G18080
Bra011150.1-P		KGN64043	KRH02769	OAY46676	KEH15321	KQL01159	Solyc10g082000.2.1	PGSC0003DMT400060407		Os02t0537800-00			Zm00001d050227_P001	Gohir.A13G009400	GB_A10G2794	Cotton_D_gene_10024727	Gar09G17380	Ghe10G32340
Bra011185.1-P		KGN65283	KRH02936	OAY46775	KEH22634	KQL29581		PGSC0003DMT400060408		Os04t0416500-01			Zm00001d025369_P001	Gohir.A13G207900	GB_A13G0093	Cotton_D_gene_10025080	Gar10G33430	Ghe13G01080
Bra012800.1-P		KGN65492	KRH03117	OAY58642	KEH28167	KQL29922		PGSC0003DMT400068739		Os12t0104300-01			Zm00001d052612_P001	Gohir.D04G020200	GB_A13G2506	Cotton_D_gene_10026944	Gar13G01020	Ghe13G30500
Bra015561.1-P		KGN65811	KRH12337		KEH32008	KQL31856		PGSC0003DMT400068740					Zm00001d016461_P001	Gohir.D05G007300	GB_D04G0224	Cotton_D_gene_10032123	Gar13G27690
Bra015922.1-P			KRH14939		KEH32009			PGSC0003DMT400068741					Zm00001d018335_P001	Gohir.D05G089100	GB_D05G0073
Bra017271.1-P			KRH17040		KEH34287			PGSC0003DMT400068742						Gohir.D05G303400	GB_D05G0872
Bra018351.1-P			KRH18963		KEH41897			PGSC0003DMT400070673						Gohir.D08G255500	GB_D05G3116
Bra020419.1-P			KRH19111					PGSC0003DMT400072567						Gohir.D09G131800	GB_D08G2782
Bra020463.1-P			KRH31154											Gohir.D10G248800	GB_D09G1478
Bra024084.1-P			KRH32826											Gohir.D13G010100	GB_D10G2753
Bra031556.1-P			KRH33425											Gohir.D13G212400	GB_D13G0095
Bra033427.1-P			KRH34640												GB_D13G2442
			KRH37341
			KRH49487
			KRH56831
			KRH72201
			KRH72677
			KRH72678
			KRH75825
			RCW19174

## Sheet: Table S2
Supplementary table S2: Information of SMXL gene family in cotton (Gossypium sp.).
species	geneID	Chr	start	end	aalen	MolWt	pI	subcellular localisation
Gossypium hirsutum	Gohir.A05G006400	A05	898483	903355	1056	115517	8.02	Chloroplast
	Gohir.A05G088000	A05	8466187	8471428	1117	122859	6.78	Chloroplast
	Gohir.A05G304400	A05	43587381	43592315	1122	123677	6.34	Chloroplast
	Gohir.A05G394900	A05	107974476	107977505	782	87156.2	7.96	Chloroplast
	Gohir.A09G135200	A09	72685982	72689215	599	65909.6	8.11	Nucleus
	Gohir.A10G237100	A10	117356317	117361331	1006	111428	8.24	Chloroplast
	Gohir.A13G009400	A13	1004742	1007785	796	89171.5	6.75	Chloroplast
	Gohir.A13G207900	A13	109082103	109085510	923	103048	8.12	Chloroplast
	Gohir.D04G020200	D04	3293309	3296192	782	87402.6	7.96	Chloroplast
	Gohir.D05G007300	D05	714254	719190	1056	115441	8.02	Chloroplast
	Gohir.D05G089100	D05	7318483	7323596	1117	122772	6.62	Chloroplast
	Gohir.D05G303400	D05	34819035	34823977	1122	123714	6.39	Chloroplast
	Gohir.D08G255500	D08	67837154	67840932	995	109337	8.16	Chloroplast
	Gohir.D09G131800	D09	43312899	43316206	861	95162.4	6.96	Chloroplast
	Gohir.D10G248800	D10	67397324	67402232	1006	111045	7.95	Chloroplast
	Gohir.D13G010100	D13	921247	924448	796	89202.6	6.73	Chloroplast
	Gohir.D13G212400	D13	62359682	62363099	923	102807	7.52	Chloroplast
Gossypium barbadense	GB_A05G0073	A05	812909	816590	1055	115514	7.91	Chloroplast
	GB_A05G0893	A05	8339616	8343711	1116	122845	6.78	Chloroplast
	GB_A05G3145	A05	42056154	42060637	1122	123759	6.28	Chloroplast
	GB_A05G4239	A05	104306914	104309470	781	87135.2	7.94	Chloroplast
	GB_A08G2797	A08	119163347	119165732	733	81261.6	9.48	Chloroplast
	GB_A09G1634	A09	67281364	67284167	860	95364.6	6.83	Chloroplast
	GB_A10G2794	A10	110924219	110928660	1005	111286	8.29	Chloroplast
	GB_A13G0093	A13	888559	891131	795	89160.5	6.69	Chloroplast
	GB_A13G2506	A13	110467899	110471049	922	103066	8.12	Chloroplast
	GB_D04G0224	D04	2897103	2899659	781	87436.6	7.96	Chloroplast
	GB_D05G0073	D05	702090	705771	1055	115392	8.02	Chloroplast
	GB_D05G0872	D05	7368329	7372426	1116	122798	6.62	Chloroplast
	GB_D05G3116	D05	33847628	33852136	1122	123767	6.39	Chloroplast
	GB_D08G2782	D08	66175674	66178844	994	109359	8.16	Chloroplast
	GB_D09G1478	D09	42975932	42978737	860	95335.6	6.96	Chloroplast
	GB_D10G2753	D10	66148734	66153240	1001	110726	8.33	Chloroplast
	GB_D13G0095	D13	744946	747524	795	89202.6	6.73	Chloroplast
	GB_D13G2442	D13	58526390	58529536	922	102950	7.4	Chloroplast
Gossypium arboreum	Gar04G02370	Chr04	3398026	3400582	781	87256.4	7.69	Chloroplast
	Gar05G00610	Chr05	621772	627366	1081	118544	7.87	Chloroplast
	Gar05G09040	Chr05	8020347	8026488	1180	130128	6.92	Chloroplast
	Gar05G34300	Chr05	44889724	44894200	1121	123610	6.42	Chloroplast
	Gar07G08240	Chr07	9679952	9683020	880	98088.9	6.54	Chloroplast
	Gar08G30220	Chr08	131241823	131244991	993	109476	8.44	Chloroplast
	Gar09G17380	Chr09	74951635	74954438	860	95316.6	6.83	Chloroplast
	Gar10G33430	Chr10	123331441	123335872	1004	111242	8.05	Chloroplast
	Gar13G01020	Chr13	926153	928726	686	77055.8	6.29	Chloroplast
	Gar13G27690	Chr13	120016428	120019577	922	103048	7.63	Chloroplast
Gossypium raimondii	Cotton_D_gene_10000859	Chr7	47029490	47032656	994	109430	8.25	Chloroplast
	Cotton_D_gene_10002296	Chr1	30055125	30058926	912	101688	6.11	Chloroplast
	Cotton_D_gene_10006829	scaffold228	555946	558935	781	87250.3	7.57	Chloroplast
	Cotton_D_gene_10009269	Chr11	45597327	45601702	1012	112014	7.75	Chloroplast
	Cotton_D_gene_10016040	Chr9	650401	656075	1055	115453	8.13	Chloroplast
	Cotton_D_gene_10020540	Chr6	31720752	31723556	860	95265.5	6.96	Chloroplast
	Cotton_D_gene_10024727	Chr13	42435572	42438150	795	89292.7	6.66	Chloroplast
	Cotton_D_gene_10025080	Chr13	794403	798029	922	103055	7.4	Chloroplast
	Cotton_D_gene_10026944	Chr13	5104783	5109288	1121	123658	6.51	Chloroplast
	Cotton_D_gene_10032123	Chr9	11571373	11576499	1116	122716	6.62	Chloroplast
Gossypium herbaceum	Ghe05G00790	Chr05	967601	971496	1046	114729	8.05	Chloroplast
	Ghe05G09520	Chr05	8826740	8830843	1116	122839	6.86	Chloroplast
	Ghe05G33800	Chr05	44543349	44547829	1122	123845	6.28	Chloroplast
	Ghe07G08190	Chr07	9917346	9920365	912	101676	6.11	Chloroplast
	Ghe08G30410	Chr08	130439147	130442315	993	109548	8.41	Chloroplast
	Ghe09G18080	Chr09	71788815	71791619	860	95373.6	6.93	Chloroplast
	Ghe10G32340	Chr10	127611557	127615988	1004	111458	8.31	Chloroplast
	Ghe13G01080	Chr13	873126	875698	694	77896.6	6.09	Chloroplast
	Ghe13G30500	Chr13	116652220	116655361	922	103090	7.94	Chloroplast

## Sheet: Table S3
Supplementary table S3: Amino acid sequences of motif 1-15 of GhSMXL proteins.
motif	motif Consensus
1	MRAGVSTVQQTLTPEAASVLKEAVALARRRGHAQTTPLHVASALLSSPTG
2	NGKLRGAGSKGDTWLLFLGPDRVGKKKIARALADVVFGSQENFISIDLSS
3	FPSLEKDWDLQALPITA
4	QQQQPJLAVKVELEQLIISILDDPSVSRVMREAGFSSTQVK
5	WLQEFFNQVVKNIIFKPFDFDPJARKISDNITKSFCSSIGSRVLJEIIDE
6	KVQELQKKWNDICLRLHPKFP
7	PCCPLCSZNYEQEVIALLKAG
8	WLIGTATYQTYLRCQ
9	VVDRJAEALSRNPHSVVFLEBVDKAD
10	GGVVLDLGDLKWLVESNSPSGEQ
11	PKSLKALBAENFKKLLKALTEKVGWQKDAASAIVQTVTECR
12	JKQAIERGRLSDSHGREISLGNAIFILTSNSLPEN
13	GQLHQDPPISNALMAALKRAQAHQRRGCI
14	RACLQSSSHPLQFRALELCFNVALBRLPT
15	SEAESVVKEVLDKVEKGEVDGDLRNVEFIKL

## Sheet: Table S4
Supplementary table S4: Information of the homologus·SMXL proteins in cotton (Gossypium sp.).
G. hirsutum		G. barbadense		G. arbretum		G. raimondii		G. herbaceum		A. thaliana
Sequence ID	Gene Name	Sequence ID	Gene Name	Sequence ID	Gene Name	Sequence ID	Gene Name	Sequence ID	Gene Name	Sequence ID (Name)
Gohir.A05G006400	GhSMAX1-1-A	GB_A05G0073	GbSMAX1-1-A	Gar05G00610	GaSMAX1-1	Cotton_D_gene_10016040	GrSMAX1-1	Ghe05G00790	GheSMAX1-1	AT5G57710.1 (SMAX1)
Gohir.D05G007300	GhSMAX1-1-D	GB_D05G0073	GbSMAX1-1-D							AT5G57710.1 (SMAX1)
Gohir.A08G235100	GhSMAX1-2-A	GB_A08G2797	GbSMAX1-2-A	Gar08G30220	GaSMAX1-2	Cotton_D_gene_10000859	GrSMAX1-2	Ghe08G30410	GheSMAX1-2	AT5G57710.1 (SMAX1)
Gohir.D08G255500	GhSMAX1-2-D	GB_D08G2782	GbSMAX1-2-D							AT5G57710.1 (SMAX1)
Gohir.A05G394900	GhSMXL3-1-A	GB_A05G4239	GbSMXL3-1-A	Gar04G02370	GaSMXL3-1	Cotton_D_gene_10006829	GrSMXL3-1	GheUnG00160	GheSMXL3-1	AT3G52490.1 (SMXL3)
Gohir.D04G020200	GhSMXL3-1-D	GB_D04G0224	GbSMXL3-1-D							AT3G52490.1 (SMXL3)
Gohir.A09G135200	GhSMXL3-2-A	GB_A09G1634	GbSMXL3-2-A	Gar09G17380	GaSMXL3-2	Cotton_D_gene_10020540	GrSMXL3-2	Ghe09G18080	GheSMXL3-2	AT3G52490.1 (SMXL3)
Gohir.D09G131800	GhSMXL3-2-D	GB_D09G1478	GbSMXL3-2-D							AT3G52490.1 (SMXL3)
Gohir.A13G009400	GhSMXL3-3-A	GB_A13G0093	GbSMXL3-3-A	Gar13G01020	GaSMXL3-3	Cotton_D_gene_10024727	GrSMXL3-3	Ghe13G01080	GheSMXL3-3	AT3G52490.1 (SMXL3)
Gohir.D13G010100	GhSMXL3-3-D	GB_D13G0095	GbSMXL3-3-D							AT3G52490.1 (SMXL3)
Gohir.A13G207900	GhSMXL4-A	GB_A13G2506	GbSMXL4-A	Gar13G27690	GaSMXL4	Cotton_D_gene_10025080	GrSMXL4	Ghe13G30500	GheSMXL4	AT4G29920.1 (SMXL4)
Gohir.D13G212400	GhSMXL4-D	GB_D13G2442	GbSMXL4-D							AT4G29920.1 (SMXL4)
Gohir.A10G237100	GhSMXL6-A	GB_A10G2794	GbSMXL6-A	Gar10G33430	GaSMXL6	Cotton_D_gene_10009269	GrSMXL6	Ghe10G32340	GheSMXL6	AT1G07200.2 (SMXL6)
Gohir.D10G248800	GhSMXL6-D	GB_D10G2753	GbSMXL6-D							AT1G07200.2 (SMXL6)
Gohir.A05G088000	GhSMXL7-1-A	GB_A05G0893	GbSMXL7-1-A	Gar05G09040	GaSMXL7-1	Cotton_D_gene_10032123	GrSMXL7-1	Ghe05G09520	GheSMXL7-1	AT2G29970.1 (SMXL7)
Gohir.D05G089100	GhSMXL7-1-D	GB_D05G0872	GbSMXL7-1-D							AT2G29970.1 (SMXL7)
Gohir.A05G304400	GhSMXL7-2-A	GB_A05G3145	GbSMXL7-2-A	Gar05G34300	GaSMXL7-2	Cotton_D_gene_10026944	GrSMXL7-2	Ghe05G33800	GheSMXL7-2	AT2G29970.1 (SMXL7)
Gohir.D05G303400	GhSMXL7-2-D	GB_D05G3116	GbSMXL7-2-D							AT2G29970.1 (SMXL7)

## Sheet: Table S5
Supplementary table S5: Syntenic SMXL gene pairs between allotetraploid and diploid cottons.
G. hirsutum and G. barbadense	G. arbretum	G. raimondii	Ka	Ks	Ka/Ks	P-Value	Duplication type
GhSMAX1-1-A	GaSMAX1-1		0.003801	0.006145	0.618487	0.363851	segmental
GhSMAX1-1-D		GrSMAX1-1	0.004018	0.011037	0.364014	0.0368598	segmental
GhSMAX1-2-A	GaSMAX1-2		0.019783	0.04289	0.461255	0.00477167	segmental
GhSMAX1-2-D		GrSMAX1-2	0.034233	0.054796	0.624735	0.0405967	segmental
GhSMXL3-1-A	GaSMXL3-1		0.005167	0.008487	0.608861	0.347716	segmental
GhSMXL3-1-D		GrSMXL3-1	0.01235	0.022754	0.542782	0.102523	segmental
GhSMXL3-2-A	GaSMXL3-2		0.006672	0.011503	0.580022	0.33039	segmental
GhSMXL3-2-D		GrSMXL3-2	0.002563	0.006451	0.397295	0.150528	segmental
GhSMXL3-3-A	GaSMXL3-3		0.00248	0.011477	0.216107	0.0257149	segmental
GhSMXL3-3-D		GrSMXL3-3	0.002229	0.00171	1.30336	0.756099	segmental
GhSMXL4-A	GaSMXL4		0.003699	0.00849	0.435699	0.128106	segmental
GhSMXL4-D		GrSMXL4	0.006404	0.012473	0.513437	0.163864	segmental
GhSMXL6-A	GaSMXL6		0.004753	0.012354	0.384689	0.0302367	segmental
GhSMXL6-D		GrSMXL6	0.005367	0.013155	0.407995	0.035836	segmental
GhSMXL7-1-A	GaSMXL7-1		0.002082	0.003196	0.651488	0.623812	segmental
GhSMXL7-1-D		GrSMXL7-1	0.00256	0.009081	0.281942	0.014608	segmental
GhSMXL7-2-A	GaSMXL7-2		0.002382	0.006016	0.395836	0.112366	segmental
GhSMXL7-2-D		GrSMXL7-2	0.002712	0.013009	0.208485	0.00159419	segmental
GbSMAX1-1-A	GaSMAX1-1		0.004395	0.003414	1.28729	0.748278	segmental
GbSMAX1-1-D		GrSMAX1-1	0.003125	0.00989	0.315977	0.0204885	segmental
GbSMAX1-2-A	GaSMAX1-2		0.01918	0.044575	0.430281	0.00304013	segmental
GbSMAX1-2-D		GrSMAX1-2	0.006131	0.014381	0.426352	0.0426193	segmental
GbSMXL3-1-A	GaSMXL3-1		0.004187	0.007574	0.552804	0.320864	segmental
GbSMXL3-1-D		GrSMXL3-1	0.003368	0.005469	0.615718	0.364144	segmental
GbSMXL3-2-A	GaSMXL3-2		0.001022	0.004844	0.211003	0.0931813	segmental
GbSMXL3-2-D		GrSMXL3-2	0.003576	0.006525	0.548034	0.257224	segmental
GbSMXL3-3-A	GaSMXL3-3		0.001891	0.010838	0.174443	0.017711	segmental
GbSMXL3-3-D		GrSMXL3-3	0.002229	0.00171	1.30336	0.756099	segmental
GbSMXL4-A	GaSMXL4		0.003237	0.010173	0.318195	0.0424554	segmental
GbSMXL4-D		GrSMXL4	0.004639	0.011767	0.394264	0.0565729	segmental
GbSMXL6-A	GaSMXL6		0.002273	0.015082	0.15072	0.00019339	segmental
GbSMXL6-D		GrSMXL6	0.00442	0.010973	0.402852	0.0396883	segmental
GbSMXL7-1-A	GaSMXL7-1		0.003623	0.004691	0.772334	0.729089	segmental
GbSMXL7-1-D		GrSMXL7-1	0.002904	0.008673	0.334792	0.0322835	segmental
GbSMXL7-2-A	GaSMXL7-2		0.002426	0.005678	0.427275	0.136802	segmental
GbSMXL7-2-D		GrSMXL7-2	0.00404	0.009155	0.4413	0.0986217	segmental

## Sheet: Table S6
Supplementary table S6: Analysis of network of SMXL6, 7-1, and 7-2 proteins in G.hirsutum and G.arboreum.
Gene	Ortholog(AT)	Blast evalue	Annotation
Gh_D05G0868	AT2G29970	0	Double Clp-N motif-containing P-loop nucleoside triphosphate hydrolases superfamily protein
Gh_A05G2888	AT2G40200	1e-27	basic helix-loop-helix (bHLH) DNA-binding superfamily protein
Gh_A13G2080	AT3G48300	5e-42	cytochrome P450, family 71, subfamily A, polypeptide 23
Gh_A05G0731	AT2G29970	0	Double Clp-N motif-containing P-loop nucleoside triphosphate hydrolases superfamily protein
Gh_D11G1577	AT3G21630	0	LysM receptor-like kinase. Essential in the perception and transduction of the chitin oligosaccharide elicitor. Involved in chitin-mediated plant innate immunity. Located in the plasma membrane.
Gh_A05G2628	AT2G29970	0	Double Clp-N motif-containing P-loop nucleoside triphosphate hydrolases superfamily protein
Gh_D05G0315	AT5G49690	2e-93	UDP-Glycosyltransferase superfamily protein
Gh_A10G2131	AT1G07200	2e-149	Double Clp-N motif-containing P-loop nucleoside triphosphate hydrolases superfamily protein
Gh_D10G0136	AT1G61890	0	MATE efflux family protein
Gh_D02G1382	AT2G01940	4e-120	May be involved in an early event in shoot gravitropism such as gravity perception and/or a signaling process subsequent to amyloplast sedimentation as a putative transcription factor in gravity-perceptive cells.
Gh_D07G1840	AT3G51550	5e-174	Encodes a synergid-expressed, plasma-membrane localized receptor-like kinase that accumulates asymetrically in the synergid membrnane at the filiform apparatus and mediates male-female gametophyte interactions during pollen tube reception.
Gh_D05G2918	AT2G29970	0	Double Clp-N motif-containing P-loop nucleoside triphosphate hydrolases superfamily protein
Gh_D10G2452	AT1G07200	3e-150	Double Clp-N motif-containing P-loop nucleoside triphosphate hydrolases superfamily protein
Gh_A11G1956	AT5G67470	0	formin homolog 6
Gh_A05G2158	AT5G50160	2e-172	Encodes a ferric chelate reductase that is expressed in shoots and flowers.
Gh_D13G1287	AT5G33340	3e-94	Encodes a protein with aspartic protease activity (also known as aspartate-type endopeptidase activity). Overexpression of the gene was shown to lead to salicylic acid (SA)-mediated disease resistance upon exposure to the pathogen Pseudomonas syringae. Moreover, overexpression of this gene led to the upregulation of two pathogenesis-related genes PR1 and PR2. This upregulation was no longer obser…
Gh_D07G2301	AT3G51550	0	Encodes a synergid-expressed, plasma-membrane localized receptor-like kinase that accumulates asymetrically in the synergid membrnane at the filiform apparatus and mediates male-female gametophyte interactions during pollen tube reception.
Gh_D11G3324	AT4G00430	8e-141	a member of the plasma membrane intrinsic protein subfamily PIP1.
Gh_D11G1124	-	-	-
Gh_A08G1399	AT4G17770	0	Encodes an enzyme putatively involved in trehalose biosynthesis. The protein has a trehalose synthase (TPS)-like domain that may or may not be active as well as a trehalose phosphatase (TPP)-like domain. Phosphorylated TPS5 extracted from Arabidopsis cells binds directly to 14-3-3 isoforms.
Gh_A09G0358	AT5G14120	0	Major facilitator superfamily protein
Gh_A13G1960	AT3G46970	0	Encodes a cytosolic alpha-glucan phosphorylase. In vitro, the enzyme has a preference for branched polysaccharides, such as glycogen.
Gh_D13G1474	AT4G27070	0	Tryptophan synthase beta. Expressed at low levels in all tissues.
Gh_D13G1656	AT2G36780	2e-164	UDP-Glycosyltransferase superfamily protein
Gh_A01G1889	AT3G53720	0	member of Putative Na+/H+ antiporter family. Involved in the osmoregulation through K(+) fluxes and possibly pH modulation of an active endomembrane system in guard cells.
Gh_A09G2035	-	-	-
Gh_A08G1784	AT3G44990	1e-108	xyloglucan endo-transglycosylase
Gh_D07G0086	AT2G19900	0	The malic enzyme (EC 1.1.1.40) encoded by AtNADP-ME1 is expressed in response to developmental and cell-specific signals. The enzyme is active in vitro and appears to function as a homohexamer or homooctamer. It is believed to be a cytosolic protein.
Gh_D11G0753	AT3G29200	3e-100	L-ascorbate peroxidase
Gh_A08G1246	AT3G60320	0	Protein of unknown function (DUF630 and DUF632)
Gh_D12G0477	AT2G01260	2e-97	Protein of unknown function (DUF789)
Gh_A05G1941	AT4G08920	0	Encodes CRY1, a flavin-type blue-light photoreceptor with ATP binding and autophosphorylation activity. Functions in perception of blue / green ratio of light. The photoreceptor may be involved in electron transport. Mutant phenotype displays a blue light-dependent inhibition of hypocotyl elongation. Photoreceptor activity requires light-induced homodimerisation of the N-terminal CNT1 domains of …
Gh_D11G2098	AT4G37970	3e-119	cinnamyl alcohol dehydrogenase 6
Gh_D12G0123	AT4G35290	0	Encodes a putative glutamate receptor like-protein, member of Putative ligand-gated ion channel subunit family
Gh_D08G1814	AT2G35700	5e-44	encodes a member of the DREB subfamily A-4 of ERF/AP2 transcription factor family. The protein contains one AP2 domain. There are 17 members in this subfamily including TINY. Thought to be involved in secondary cell wall metabolism.
Gh_A04G0222	AT3G48550	4e-32	BEST Arabidopsis thaliana protein match is: C2H2-like zinc finger protein (TAIR:AT2G01940.3); Has 78 Blast hits to 78 proteins in 11 species: Archae - 0; Bacteria - 0; Metazoa - 0; Fungi - 0; Plants - 78; Viruses - 0; Other Eukaryotes - 0 (source: NCBI BLink).
Gh_A11G2832	AT1G69550	2e-07	disease resistance protein (TIR-NBS-LRR class)
Gh_D11G2270	AT2G42610	5e-71	Protein of unknown function (DUF640)
Gh_A13G2320	AT2G25470	2e-59	receptor like protein 21
Gh_D02G0897	AT1G34300	4e-91	lectin protein kinase family protein
Gh_A04G0183	AT4G27220	2e-56	NB-ARC domain-containing disease resistance protein
Gh_A05G3800	AT1G75750	3e-25	GA-responsive GAST1 protein homolog regulated by BR and GA antagonistically. Possibly involved in cell elongation based on expression data
Gh_D06G0102	AT4G31940	2e-139	member of CYP82C
Gh_A07G1033	AT2G35940	5e-85	Encodes a member of the BEL-like homeodomain protein family. Ecotopic expression in the embryo sac leads to defects in nuclear migration and cellularization and embryo sacs with multiple egg cells. Loss of function alleles have no female gametophyte defects. The ecotopic expression phenotype requires KNAT3 because it can be suppressed by loss of KNAT3 function alleles. Localized to the nucleus bu…
Gh_D06G0138	AT1G05990	4e-07	EF hand calcium-binding protein family
Gh_D06G2078	AT5G48930	8e-129	At5g48930 has been shown to encode for the hydroxycinnamoyl-Coenzyme A shikimate/quinate hydroxycinnamoyltransferase (HCT) both synthesizing and catabolizing the hydroxycinnamoylesters (coumaroyl/caffeoyl shikimate and quinate) involved in the phenylpropanoid pathway. Influence on the accumulation of flavonoids which in turn inhibit auxin transport and reduce plant growth.
Gh_A11G1200	AT3G02100	2e-62	UDP-Glycosyltransferase superfamily protein
Gh_D06G2031	AT1G12280	2e-129	LRR and NB-ARC domains-containing disease resistance protein
Gh_D02G1258	AT1G69610	2e-96	Protein of unknown function (DUF1666)
Gh_D06G0890	AT5G12080	2e-175	mechanosensitive channel of small conductance-like 10
Gh_A11G1083	AT3G06350	3e-80	dehydroquinate dehydratase, putative / shikimate dehydrogenase, putative
Gh_D07G1940	AT4G16360	2e-08	5\'-AMP-activated protein kinase beta-2 subunit protein
Gh_A03G0862	AT2G02860	0	encodes a sucrose transporter in sieve elements and a number of sink tissues and cell types. Gene expression is induced by wounding.
Gh_A07G1736	AT4G16360	5e-08	5\'-AMP-activated protein kinase beta-2 subunit protein
Gh_D03G1125	AT2G29630	0	thiaminC
Gh_D13G2135	AT1G58190	3e-119	receptor like protein 9
Gh_A01G0983	AT5G42900	4e-21	cold regulated gene 27
Gh_A09G1682	AT2G18196	7e-63	Heavy metal transport/detoxification superfamily protein
Gh_D10G2131	AT3G55060	0	unknown protein; BEST Arabidopsis thaliana protein match is: unknown protein (TAIR:AT2G39300.2); Has 61765 Blast hits to 33720 proteins in 2065 species: Archae - 846; Bacteria - 6964; Metazoa - 31967; Fungi - 5247; Plants - 3104; Viruses - 205; Other Eukaryotes - 13432 (source: NCBI BLink).
Gh_A02G1564	AT4G36710	4e-128	GRAS family transcription factor
Gh_D01G0469	AT2G19130	0	S-locus lectin protein kinase family protein
Gh_A12G0531	AT1G26270	0	Phosphatidylinositol 3- and 4-kinase family protein
Gh_A07G2217	AT3G07410	1e-92	RAB GTPase homolog A5B
Gh_D08G0841	AT1G55320	0	Encodes a protein with similarity to acyl activating enzymes. AAE18 is localized to the peroxisome where it may be involved in metabolism of auxin precursors to active auxins.
Gh_Sca006253G01	AT5G13930	0	Encodes chalcone synthase (CHS), a key enzyme involved in the biosynthesis of flavonoids. Required for the accumulation of purple anthocyanins in leaves and stems. Also involved in the regulation of auxin transport and the modulation of root gravitropism.
Gh_D13G1045	AT3G13540	2e-61	Encodes a member of the MYB family of transcriptional regulators. MYB5 act as a negative regulator of trichome branching and play a role in the correct formation of the seed coat and possibly the formation the underlying endosperm layers. Loss of function mutations have defects in seed coat mucilage and columella cells as well as trichome defects (smaller and reduced number of branches).
Gh_Sca005280G01	AT2G31820	1e-12	Ankyrin repeat family protein
Gh_A05G0550	AT5G60900	4e-106	Encodes a receptor-like protein kinase.
Gh_A10G0169	AT4G21380	0	encodes a putative receptor-like serine/threonine protein kinases that is similar to Brassica self-incompatibility (S) locus. Expressed in root. Shoot expression limited to limited to the root-hypocotyl transition zone and at the base of lateral roots as well as in axillary buds, and pedicels.
Gh_A11G0887	AT4G00950	4e-18	Protein of unknown function (DUF688)
Gh_Sca004917G01	AT1G30040	4e-127	Encodes a gibberellin 2-oxidase that acts on C-19 gibberellins. AtGA2OX2 expression is responsive to cytokinin and KNOX activities.
Gh_D07G1939	AT4G16360	4e-33	5\'-AMP-activated protein kinase beta-2 subunit protein
Gh_D09G0368	AT3G01930	0	Major facilitator superfamily protein
Gh_A11G0828	AT4G01280	5e-82	Homeodomain-like superfamily protein
Gh_D01G1055	AT1G46480	2e-52	Encodes a WUSCHEL-related homeobox gene family member with 65 amino acids in its homeodomain. Proteins in this family contain a sequence of eight residues (TLPLFPMH) downstream of the homeodomain called the WUS box. This protein also contains an acidic domain approximately 10 residues upstream of the WUS box. Part of the TDIF-TDR-WOX4 signaling pathway that plays a crucial role in the maintenance…
Gh_D07G1116	AT5G22090	3e-55	Protein of unknown function (DUF3049)
Gh_D10G1887	-	-	-
Gh_A08G1571	AT1G12380	0	unknown protein; BEST Arabidopsis thaliana protein match is: unknown protein (TAIR:AT1G62870.1); Has 173 Blast hits to 170 proteins in 34 species: Archae - 0; Bacteria - 4; Metazoa - 25; Fungi - 8; Plants - 123; Viruses - 7; Other Eukaryotes - 6 (source: NCBI BLink).
Gh_D04G0389	AT5G39200	2e-10	unknown protein; BEST Arabidopsis thaliana protein match is: unknown protein (TAIR:AT5G39140.1); Has 65 Blast hits to 65 proteins in 10 species: Archae - 0; Bacteria - 0; Metazoa - 0; Fungi - 0; Plants - 65; Viruses - 0; Other Eukaryotes - 0 (source: NCBI BLink).
Gh_D08G0398	AT3G62010	0	unknown protein; LOCATED IN: cellular_component unknown; EXPRESSED IN: 23 plant structures; EXPRESSED DURING: 15 growth stages; Has 553 Blast hits to 216 proteins in 93 species: Archae - 0; Bacteria - 124; Metazoa - 193; Fungi - 58; Plants - 108; Viruses - 0; Other Eukaryotes - 70 (source: NCBI BLink).
Gh_A07G1735	AT4G16360	8e-35	5\'-AMP-activated protein kinase beta-2 subunit protein
Gh_A08G1919	AT5G16360	6e-27	NC domain-containing protein-related
Gh_D13G0865	AT1G13710	0	Encodes the cytochrome P450 CYP78A5 monooxygenase. Contributes to the generation of a growth-stimulating signal distinct from the classical phytohormones that prevents proliferation arrest, promoting organ growth.
Gh_D08G0391	AT1G22640	1e-54	myb domain protein 3
Gh_D13G1687	AT3G03480	6e-97	acetyl CoA:(Z)-3-hexen-1-ol acetyltransferase
Gh_D04G1168	AT2G37590	5e-37	DNA binding with one finger 2.4
Gh_A03G0420	AT2G29630	0	thiaminC
Gh_A05G2434	AT5G07010	1e-77	Encodes a sulfotransferase that acts specifically on 11- and 12-hydroxyjasmonic acid. Transcript levels for this enzyme are increased by treatments with jasmonic acid (JA), 12-hydroxyJA, JA-isoleucine, and 12-oxyphytodienoic acid (a JA precursor).
Gh_D05G3739	AT3G48550	2e-32	BEST Arabidopsis thaliana protein match is: C2H2-like zinc finger protein (TAIR:AT2G01940.3); Has 78 Blast hits to 78 proteins in 11 species: Archae - 0; Bacteria - 0; Metazoa - 0; Fungi - 0; Plants - 78; Viruses - 0; Other Eukaryotes - 0 (source: NCBI BLink).
Gh_A03G0263	AT2G27990	2e-75	Encodes a BEL1-like homeobox gene that functions together with PNY in meristem maintenance by regulating the allocation process during vegetative and reproductive development. Both gene products are required for the competence of the SAM to respond properly to floral inductive signals.
Gh_A10G2163	AT2G40410	2e-116	Staphylococcal nuclease homologue
Gh_D05G0835	AT2G36350	8e-166	Protein kinase superfamily protein
Gh_A11G2938	AT4G00430	8e-146	a member of the plasma membrane intrinsic protein subfamily PIP1.
Gh_D12G2539	AT2G34360	5e-104	MATE efflux family protein
Gh_D10G0027	AT1G51550	4e-151	Kelch repeat-containing F-box family protein
Gh_D10G1944	AT1G21270	1e-155	cytoplasmic serine/threonine protein kinase induced by salicylic acid. mutant plants exhibit a loss of cell expansion and dependence on sugars and salts for seedling growth, affecting the expression and activity of vacuolar invertase.
Gh_D11G0092	AT2G27550	4e-66	encodes a protein similar to TFL1. overexpression leads to similar phenotype as TFL1 overexpression. expressed specifically in the hypocotyl and null mutation does not result in phenotypes exhibited by TFL1 null mutations.
Gh_D08G0840	AT3G13620	1e-57	Amino acid permease family protein
Gh_A11G1426	AT3G21630	0	LysM receptor-like kinase. Essential in the perception and transduction of the chitin oligosaccharide elicitor. Involved in chitin-mediated plant innate immunity. Located in the plasma membrane.
Gh_D01G1966	AT2G35940	5e-142	Encodes a member of the BEL-like homeodomain protein family. Ecotopic expression in the embryo sac leads to defects in nuclear migration and cellularization and embryo sacs with multiple egg cells. Loss of function alleles have no female gametophyte defects. The ecotopic expression phenotype requires KNAT3 because it can be suppressed by loss of KNAT3 function alleles. Localized to the nucleus bu…
Gh_D01G2106	AT1G49390	5e-84	2-oxoglutarate (2OG) and Fe(II)-dependent oxygenase superfamily protein
Gh_A12G1243	AT4G28100	6e-107	unknown protein; FUNCTIONS IN: molecular_function unknown; INVOLVED IN: biological_process unknown; LOCATED IN: anchored to plasma membrane, anchored to membrane; EXPRESSED IN: 23 plant structures; EXPRESSED DURING: 14 growth stages; BEST Arabidopsis thaliana protein match is: unknown protein (TAIR:AT3G18050.1); Has 30201 Blast hits to 17322 proteins in 780 species: Archae - 12; Bacteria - 1396; …
Gh_D02G0141	AT3G42170	2e-50	BED zinc finger ;hAT family dimerisation domain
Gh_D04G1199	AT2G37770	1e-134	NAD(P)-linked oxidoreductase superfamily protein
Gh_D09G1263	AT2G35940	3e-134	Encodes a member of the BEL-like homeodomain protein family. Ecotopic expression in the embryo sac leads to defects in nuclear migration and cellularization and embryo sacs with multiple egg cells. Loss of function alleles have no female gametophyte defects. The ecotopic expression phenotype requires KNAT3 because it can be suppressed by loss of KNAT3 function alleles. Localized to the nucleus bu…
Gh_D12G2589	AT2G02010	0	glutamate decarboxylase 4
Gh_A08G2483	AT3G13620	1e-120	Amino acid permease family protein
Gh_D13G1589	AT3G30841	0	Cofactor-independent phosphoglycerate mutase
Gh_Sca004802G03	AT2G43460	7e-28	Ribosomal L38e protein family
Gh_D09G2224	AT2G31200	1e-57	Encodes actin depolymerizing factor 6 (ADF6).
Gh_D01G0433	AT5G46030	1e-19	unknown protein; CONTAINS InterPro DOMAIN/s: Protein of unknown function DUF701, zinc-binding putative (InterPro:IPR007808); Has 30201 Blast hits to 17322 proteins in 780 species: Archae - 12; Bacteria - 1396; Metazoa - 17338; Fungi - 3422; Plants - 5037; Viruses - 0; Other Eukaryotes - 2996 (source: NCBI BLink).
Gh_A09G0479	AT1G48830	5e-90	Ribosomal protein S7e family protein
Gh_A06G0483	AT2G34160	4e-56	Alba DNA/RNA-binding protein
Gh_D04G0927	AT5G06250	7e-48	AP2/B3-like transcriptional factor family protein
Gh_A13G0348	AT2G15680	8e-63	Calcium-binding EF-hand family protein
Gh_D13G1119	AT2G48060	0	unknown protein; FUNCTIONS IN: molecular_function unknown; INVOLVED IN: biological_process unknown; LOCATED IN: endomembrane system; EXPRESSED IN: shoot, sperm cell; CONTAINS InterPro DOMAIN/s: Protein of unknown function DUF3595 (InterPro:IPR021999); Has 533 Blast hits to 341 proteins in 95 species: Archae - 2; Bacteria - 15; Metazoa - 318; Fungi - 0; Plants - 93; Viruses - 0; Other Eukaryotes -…
Gh_D05G2137	AT5G65380	8e-142	MATE efflux family protein
Gh_D05G2044	AT2G22840	1e-96	Growth regulating factor encoding transcription activator. One of the nine members of a GRF gene family, containing nuclear targeting domain. Mutants result in smaller leaves indicating the role of the gene in leaf development. Expressed in root, shoot and flower
Gh_D10G1794	AT3G17100	1e-30	sequence-specific DNA binding transcription factors
Gh_A05G2324	AT1G34110	0	Leucine-rich receptor-like protein kinase family protein
Gh_D12G0223	AT3G19130	5e-120	RNA-binding protein 47B
Gh_A03G1372	AT2G20585	2e-14	nuclear fusion defective 6
Gh_D09G1774	AT5G24650	8e-60	Mitochondrial import inner membrane translocase subunit Tim17/Tim22/Tim23 family protein
Gh_A05G1848	AT2G22840	2e-94	Growth regulating factor encoding transcription activator. One of the nine members of a GRF gene family, containing nuclear targeting domain. Mutants result in smaller leaves indicating the role of the gene in leaf development. Expressed in root, shoot and flower
Gh_D06G2132	-	-	-
Gh_A07G1675	-	-	-
Gh_D07G1120	AT3G11780	5e-45	MD-2-related lipid recognition domain-containing protein / ML domain-containing protein
Gh_D11G2756	AT3G05560	2e-46	Ribosomal L22e protein family
Gh_A05G2251	AT5G65920	4e-151	ARM repeat superfamily protein
Gh_A09G0778	AT2G19860	0	Encodes a protein with hexokinase activity (AtHXK2) and acts as a sensor for plant sugar responses.
Gh_D02G0438	AT5G43330	7e-174	Lactate/malate dehydrogenase family protein
Gh_D13G0358	AT1G58110	4e-81	Basic-leucine zipper (bZIP) transcription factor family protein
Gh_D13G1851	AT1G09570	0	Light-labile cytoplasmic red/far-red light photoreceptor involved in the regulation of photomorphogenesis. It exists in two inter-convertible forms: Pr and Pfr (active) and functions as a dimer.The N terminus carries a single tetrapyrrole chromophore, and the C terminus is involved in dimerization. It is the sole photoreceptor mediating the FR high irradiance response (HIR). Major regulator in re…
Gh_D05G3328	AT1G53240	8e-156	Lactate/malate dehydrogenase family protein
Gh_D09G1314	AT3G52730	1e-26	ubiquinol-cytochrome C reductase UQCRX/QCR9-like family protein
Gh_A12G0224	AT3G19130	4e-129	RNA-binding protein 47B
Gh_A01G0963	AT1G47310	2e-87	unknown protein; FUNCTIONS IN: molecular_function unknown; INVOLVED IN: biological_process unknown; LOCATED IN: endomembrane system; EXPRESSED IN: 24 plant structures; EXPRESSED DURING: 13 growth stages; Has 45 Blast hits to 45 proteins in 11 species: Archae - 0; Bacteria - 0; Metazoa - 0; Fungi - 0; Plants - 45; Viruses - 0; Other Eukaryotes - 0 (source: NCBI BLink).
Gh_D04G1155	-	-	-
Gh_A13G0996	AT1G72170	4e-29	Domain of unknown function (DUF543)
Gh_D01G1568	AT1G67785	4e-21	unknown protein; Has 30 Blast hits to 30 proteins in 12 species: Archae - 0; Bacteria - 0; Metazoa - 0; Fungi - 0; Plants - 30; Viruses - 0; Other Eukaryotes - 0 (source: NCBI BLink).
Gh_D03G1500	AT4G22860	7e-87	Cell cycle regulated microtubule associated protein
Gh_D09G0779	AT2G19860	0	Encodes a protein with hexokinase activity (AtHXK2) and acts as a sensor for plant sugar responses.
Gh_D01G1550	AT1G10740	0	alpha/beta-Hydrolases superfamily protein
Gh_D09G1415	AT5G03160	3e-178	J domain protein localized in ER lumen. Can partially compensate for the growth defect in jem1 scj1 mutant yeast.
Gh_D09G1865	AT3G59880	2e-13	unknown protein; FUNCTIONS IN: molecular_function unknown; INVOLVED IN: biological_process unknown; LOCATED IN: plasma membrane; BEST Arabidopsis thaliana protein match is: unknown protein (TAIR:AT2G44010.1); Has 20 Blast hits to 20 proteins in 7 species: Archae - 0; Bacteria - 0; Metazoa - 0; Fungi - 0; Plants - 20; Viruses - 0; Other Eukaryotes - 0 (source: NCBI BLink).
Gh_D09G1411	AT3G09780	0	CRINKLY4 related 1
Gh_A09G0722	AT3G14270	0	Encodes a protein that is predicted to act as a 1-phosphatidylinositol-3-phosphate (PtdIns3P) 5-kinase based on its homology to Fab1 from yeast. It contains an FYVE domain required for binding to PtdIns3P-containing membranes in yeast, as well as a Cpn60_TCP1 homology domain plus a kinase domain. fab1a/fab1b pollen grains not viable and have defective vacuolar organization.
Cotton_A_22103	AT4G14770.1	1e-47	TESMIN/TSO1-like CXC 2
Cotton_A_12945	AT2G29970.1	0	Double Clp-N motif-containing P-loop nucleoside triphosphate hydrolases superfamily protein
Cotton_A_12275	AT2G32990.1	0	glycosyl hydrolase 9B8
Cotton_A_13140	AT4G18010.2	0	myo-inositol polyphosphate 5-phosphatase 2
Cotton_A_09948	AT2G45550.1	9e-124	cytochrome P450, family 76, subfamily C, polypeptide 4
Cotton_A_09927	AT1G62870.1	0
Cotton_A_17454	AT3G22060.1	5e-61	Receptor-like protein kinase-related family protein
Cotton_A_31484	AT2G29970.1	0	Double Clp-N motif-containing P-loop nucleoside triphosphate hydrolases superfamily protein
Cotton_A_24698	AT4G31500.1	1e-111	cytochrome P450, family 83, subfamily B, polypeptide 1
Cotton_A_01384	AT4G12320.1	4e-109	cytochrome P450, family 706, subfamily A, polypeptide 6
Cotton_A_16142	-	-	-
Cotton_A_06908	AT4G31940.1	7e-136	cytochrome P450, family 82, subfamily C, polypeptide 4
Cotton_A_25664	AT1G67720.1	0	Leucine-rich repeat protein kinase family protein
Cotton_A_00578	AT2G01080.1	1e-65	Late embryogenesis abundant (LEA) hydroxyproline-rich glycoprotein family
Cotton_A_34539	AT1G69850.1	1e-118	nitrate transporter 1:2
Cotton_A_21550	AT3G19320.1	6e-116	Leucine-rich repeat (LRR) family protein
Cotton_A_21189	AT3G60320.1	0	Protein of unknown function (DUF630 and DUF632)
Cotton_A_34168	AT5G45700.1	3e-60	Haloacid dehalogenase-like hydrolase (HAD) superfamily protein
Cotton_A_27642	-	-	-
Cotton_A_32785	AT4G37270.1	0	heavy metal atpase 1
Cotton_A_15750	AT1G60500.1	5e-126	Dynamin related protein 4C
Cotton_A_21375	AT4G27220.1	3e-57	NB-ARC domain-containing disease resistance protein
Cotton_A_35515	AT1G22440.1	2e-62	Zinc-binding alcohol dehydrogenase family protein
Cotton_A_08323	AT1G05370.1	1e-142	Sec14p-like phosphatidylinositol transfer family protein
Cotton_A_20433	AT2G03500.1	1e-74	Homeodomain-like superfamily protein
Cotton_A_15848	AT1G07200.2	1e-146	Double Clp-N motif-containing P-loop nucleoside triphosphate hydrolases superfamily protein
Cotton_A_34036	AT5G62220.1	2e-142	glycosyltransferase 18
Cotton_A_17149	AT3G14470.1	2e-104	NB-ARC domain-containing disease resistance protein
Cotton_A_22303	-	-	-
Cotton_A_08468	AT1G62360.1	3e-106	KNOX/ELK homeobox transcription factor
Cotton_A_14480	AT3G19320.1	6e-90	Leucine-rich repeat (LRR) family protein
Cotton_A_37703	AT1G70210.1	1e-103	CYCLIN D1;1
Cotton_A_02933	AT1G30330.2	0	auxin response factor 6
Cotton_A_12148	AT4G12980.1	6e-57	Auxin-responsive family protein
Cotton_A_39525	AT1G15760.1	1e-56	Sterile alpha motif (SAM) domain-containing protein
Cotton_A_19785	AT2G30700.1	3e-176
Cotton_A_18817	AT4G15920.1	6e-73	Nodulin MtN3 family protein
Cotton_A_06025	AT3G56400.1	2e-40	WRKY DNA-binding protein 70
Cotton_A_05341	AT5G45470.1	4e-46	Protein of unknown function (DUF594)
Cotton_A_29835	AT3G24110.1	5e-55	Calcium-binding EF-hand family protein
Cotton_A_37529	AT1G78950.1	0	Terpenoid cyclases family protein
Cotton_A_26541	AT1G21270.1	7e-143	wall-associated kinase 2
Cotton_A_13854	AT3G44220.1	1e-69	Late embryogenesis abundant (LEA) hydroxyproline-rich glycoprotein family
Cotton_A_26444	-	-	-
Cotton_A_21378	-	-	-
Cotton_A_15217	AT3G22400.1	0	PLAT/LH2 domain-containing lipoxygenase family protein
Cotton_A_06826	AT3G08500.1	5e-52	myb domain protein 83
Cotton_A_05773	AT3G01680.1	2e-56	SIEVE-ELEMENT-OCCLUSION-RELATED 1 (SEOR1)
Cotton_A_05078	AT3G24770.1	4e-07	CLAVATA3/ESR-RELATED 41
Cotton_A_23240	AT3G62020.2	3e-73	germin-like protein 10
Cotton_A_30299	AT3G18670.1	5e-32	Ankyrin repeat family protein
Cotton_A_08209	AT3G22550.1	2e-46	Protein of unknown function (DUF581)
Cotton_A_20682	AT2G30590.1	1e-68	WRKY DNA-binding protein 21
Cotton_A_04808	AT1G11905.1	8e-11	B-cell receptor-associated protein 31-like
Cotton_A_17100	-	-	-
Cotton_A_27707	AT2G44745.1	1e-55	WRKY family transcription factor
Cotton_A_03772	AT5G48500.1	3e-31
Cotton_A_20077	AT5G33370.1	9e-143	GDSL-like Lipase/Acylhydrolase superfamily protein
Cotton_A_12643	AT4G01440.1	2e-80	nodulin MtN21 /EamA-like transporter family protein
Cotton_A_06486	AT3G44730.1	0	kinesin-like protein 1
Cotton_A_14417	AT2G46570.1	0	laccase 6
Cotton_A_12793	-	-	-
Cotton_A_27436	AT5G22930.1	4e-32	Protein of unknown function (DUF1635)
Cotton_A_01082	AT1G07250.1	1e-132	UDP-glucosyl transferase 71C4
Cotton_A_21964	AT4G18260.1	2e-69	Cytochrome b561/ferric reductase transmembrane protein family
Cotton_A_25357	AT5G25810.1	3e-43	Integrase-type DNA-binding superfamily protein
Cotton_A_33548	AT5G53730.1	9e-73	Late embryogenesis abundant (LEA) hydroxyproline-rich glycoprotein family
Cotton_A_19547	AT1G03220.1	2e-91	Eukaryotic aspartyl protease family protein
Cotton_A_27417	AT2G27990.1	2e-76	BEL1-like homeodomain 8
Cotton_A_19238	AT3G27650.1	3e-49	LOB domain-containing protein 25
Cotton_A_04221	AT3G44940.1	4e-25	Protein of unknown function (DUF1635)
Cotton_A_26179	AT1G07900.1	1e-49	LOB domain-containing protein 1
Cotton_A_16334	AT4G37650.1	2e-17	GRAS family transcription factor
Cotton_A_12271	AT4G03965.1	2e-30	RING/U-box superfamily protein
Cotton_A_10627	AT2G31160.1	7e-57	Protein of unknown function (DUF640)
Cotton_A_01140	AT5G57685.1	1e-15	glutamine dumper 3
Cotton_A_19692	AT1G09812.1	3e-28
Cotton_A_24622	AT4G20190.1	5e-22
Cotton_A_16579	AT4G18010.2	8e-170	myo-inositol polyphosphate 5-phosphatase 2
Cotton_A_00936	AT2G37590.1	9e-36	DNA binding with one finger 2.4
Cotton_A_08093	AT5G24310.1	4e-88	ABL interactor-like protein 3
Cotton_A_10670	AT1G09240.1	3e-99	nicotianamine synthase 3
Cotton_A_16848	AT5G27370.1	6e-30	Protein of unknown function (DUF679)
Cotton_A_17508	AT2G19860.1	0	hexokinase 2
Cotton_A_13327	AT3G45650.1	5e-160	nitrate excretion transporter1
Cotton_A_06781	AT5G45150.1	5e-08	RNAse THREE-like protein 3
Cotton_A_24078	AT5G40710.1	3e-81	zinc finger (C2H2 type) family protein
Cotton_A_33259	AT3G20810.1	3e-155	2-oxoglutarate (2OG) and Fe(II)-dependent oxygenase superfamily protein
Cotton_A_01614	AT5G49555.1	0	FAD/NAD(P)-binding oxidoreductase family protein
Cotton_A_00099	AT3G21820.1	0	histone-lysine N-methyltransferase ATXR2
Cotton_A_17792	AT5G49510.2	2e-88	prefoldin 3
Cotton_A_32133	AT5G13660.1	8e-68
Cotton_A_39714	AT1G28120.1	2e-125
Cotton_A_02559	AT1G73730.1	7e-119	ETHYLENE-INSENSITIVE3-like 3
Cotton_A_06363	AT2G15560.1	4e-154	Putative endonuclease or glycosyl hydrolase
Cotton_A_32596	AT5G10810.1	9e-46	enhancer of rudimentary protein, putative
Cotton_A_10434	AT3G10640.1	2e-106	SNF7 family protein
Cotton_A_00659	AT4G34860.2	0	Plant neutral invertase family protein
Cotton_A_27622	AT1G48635.1	7e-63	peroxin 3
Cotton_A_15046	AT4G26850.1	1e-40	mannose-1-phosphate guanylyltransferase (GDP)s;GDP-galactose:mannose-1-phosphate guanylyltransferases;GDP-galactose:glucose-1-phosphate guanylyltransferases;GDP-galactose:myoinositol-1-phosphate guanylyltransferases;glucose-1-phosphate guanylyltransferase
Cotton_A_03291	AT5G15710.1	0	Galactose oxidase/kelch repeat superfamily protein
Cotton_A_00814	AT4G13070.1	1e-99	RNA-binding CRS1 / YhbY (CRM) domain protein
Cotton_A_08908	AT2G21160.1	8e-67	Translocon-associated protein (TRAP), alpha subunit
Cotton_A_19724	AT2G21600.1	2e-77	endoplasmatic reticulum retrieval protein 1B
Cotton_A_13557	AT1G24090.1	3e-84	RNase H family protein
Cotton_A_20424	AT5G19990.1	0	regulatory particle triple-A ATPase 6A
Cotton_A_29636	AT1G21320.2	3e-56	nucleotide binding;nucleic acid binding
Cotton_A_00779	-	-	-

## Sheet: Table S7
Supplementary table S7: Information of the cotton database versions and websites used in this study.
species	database version	website
G. hirsutum	WHU-TM1_AD1 Updated	ftp://ftp.bioinfo.wsu.edu/species/Gossypium_hirsutum/
G. barbadense	ZJU-H7124_v1.1	ftp://ftp.bioinfo.wsu.edu/species/Gossypium_barbadense/
G. arboreum	WHU_A2 Updated	ftp://ftp.bioinfo.wsu.edu/species/Gossypium_arboreum/
G. raimondii	CGP-BGI	ftp://ftp.bioinfo.wsu.edu/species/Gossypium_raimondii/
G. herbaceum	A1_WHU	ftp://ftp.bioinfo.wsu.edu/species/Gossypium_herbaceum/

## Sheet: Table S8
Supplementary table S8: Primer sequence information used in this study.
Primer name	Sequence (5' to 3')
GhSMAX1-1-F	CGGGATCCGAAGACAGAGCAACGAAACCTA
GhSMAX1-1-R	GGGGTACCGCCAATGACACTGCAGAACT
GhSMAX1-2-F	CGGGATCCCAACAAACACTTACGCCGGA
GhSMAX1-2-R	GGGGTACCTTCCAACGCCACACTGAAAC
qRT-GhSMAX1-1-F	ATGAGCAACGCTCCTCTGAT
qRT-GhSMAX1-1-R	GCAACTCTTGGGTCTTCTGC
qRT-GhSMAX1-2-F	TGGGATCCTTAACGGTTCTG
qRT-GhSMAX1-2-R	GGGTAGGGTCGAAGTTCTCC
qRT-GhSMXL3-1-F	TATCCGAATCCGAACACACA
qRT-GhSMXL3-1-R	AGGCCATCAATGTCAACCTC
qRT-GhSMXL3-2-F	GCAAAGTCAGGTCACAAGCA
qRT-GhSMXL3-2-R	AACTTGGTGGAGCAATCACC
qRT-GhSMXL3-3-F	AATTCGGCTTCTTCGAGTGA
qRT-GhSMXL3-3-R	TGCCATGGAACCTTTTTCTC
qRT-GhSMXL4-F	AGCTCAACATCAACGGCTCT
qRT-GhSMXL4-R	ACTTGGTTCGGTTCTTGGTG
qRT-GhSMXL6-F	GTCTTGTGCCATCAAGCTCA
qRT-GhSMXL6-R	GGCTACCGTTTGGCAAATAA
qRT-GhSMXL7-1-F	CTGCTTTCCTTACCGTCGTC
qRT-GhSMXL7-1-R	GTTTAATTGCCGCCATCAGT
qRT-GhSMXL7-2-F	CATTTACCCCGCTGTCATCT
qRT-GhSMXL7-2-R	TTGCACCAAGCTCTGTCATC
